# Supplementary material for: Infection with Seasonal H1N1 Influenza Results in Comparable Disease Kinetics and Host Immune Responses in Ferrets and Golden Syrian Hamsters
Source: Pathogens. 2023 Apr 30;12(5):668. doi: 10.3390/pathogens12050668 (PMC10222994; doi:10.3390/pathogens12050668)
Supplement: Supplementary file 1 [file pathogens-12-00668-s001.zip]

Archive with 1 entries (1 files):
- pathogens-2301741-supplementary.pdf
